# Supplementary material for: Caesalpinia mimosoides Leaf Extract Promotes Neurite Outgrowth and Inhibits BACE1 Activity in Mutant APP-Overexpressing Neuronal Neuro2a Cells
Source: Pharmaceuticals (Basel). 2021 Sep 4;14(9):901. doi: 10.3390/ph14090901 (PMC8469274; doi:10.3390/ph14090901)
Supplement: Supplementary file 1 [file pharmaceuticals-14-00901-s001.zip]

Archive with 1 entries (1 files):
- pharmaceuticals-1339263-supplementary.pdf
